# Supplementary material for: Optimizing Medication Safety with Oral Antitumor Therapy: A Methodological Approach for the Real-World Implementation of the AMBORA Competence and Consultation Center
Source: Healthcare (Basel). 2023 Jun 3;11(11):1640. doi: 10.3390/healthcare11111640 (PMC10252727; doi:10.3390/healthcare11111640)
Supplement: Supplementary file 1 [file healthcare-11-01640-s001.zip]

Archive with 1 entries (1 files):
- healthcare-2405602-supplementary.pdf
